# Supplementary material for: Bacterial, Archaeal, and Eukaryotic Diversity across Distinct Microhabitats in an Acid Mine Drainage
Source: Front Microbiol. 2017 Sep 12;8:1756. doi: 10.3389/fmicb.2017.01756 (PMC5600952; doi:10.3389/fmicb.2017.01756)
Supplement: Supplementary file 1 [file Data_Sheet_1.XLSX]

## Sheet: S1-A
					Samples
Phylum	Class	Order	Family	Genus	S	ST	BS	BF	WIN	WEN	WOUT
Other	Other	Other	Other	Other	0.0982335	0.0976683	0.123619	0.0147916	0.0564103	0.0176217	0.01299
AD3	*und.	und.	und.	und.	0.00441633	0	0.000974659	0	0	0.000261063	0
AD3	JG37-AG-4	und.	und.	und.	0.109692	0.00956885	0.103151	0.0216185	0	0.0221903	0
Acidobacteria	Acidobacteria-6	Other	Other	Other	0	0.000109987	0	0	0	0	0
Acidobacteria	Acidobacteria-6	CCU21	und.	und.	0	0.000439947	0	0	0	0	0
Acidobacteria	Acidobacteria-6	iii1-15	RB40	und.	0	0.00450946	0	0	0	0	0
Acidobacteria	Acidobacteria-6	iii1-15	mb2424	und.	0	0.00186978	0	0	0	0	0
Acidobacteria	Acidobacteriia	Acidobacteriales	Other	Other	0	0.000219974	0	0	0	0	0
Acidobacteria	Acidobacteriia	Acidobacteriales	und.	und.	0	0.000659921	0	0	0	0	0
Acidobacteria	Acidobacteriia	Acidobacteriales	Acidobacteriaceae	Acidobacterium	0.0404717	0.0203286	0.0685489	0.0225605	0	0.0320624	0
Acidobacteria	Acidobacteriia	Acidobacteriales	Acidobacteriaceae	und.	0.00709477	0.00956885	0.00936322	0.00796473	0	0.00532306	0.000227894
Acidobacteria	Acidobacteriia	Acidobacteriales	Koribacteraceae	und.	0	0.00120985	0	0	0	0	0
Acidobacteria	Acidobacteriia	Acidobacteriales	Koribacteraceae	Candidatus Koribacter	0	0.00219974	0	0	0	0	0
Acidobacteria	DA052	Ellin6513	und.	und.	0	0.024857	0	0	0	0	0
Acidobacteria	Holophagae	Holophagales	Holophagaceae	Other	0	0.0041795	0	0	0	0	0
Acidobacteria	Holophagae	Holophagales	Holophagaceae	und.	0	0.000439947	0	0	0	0	0
Acidobacteria	Holophagae	Holophagales	Holophagaceae	Geothrix	0	0.000219974	0	0	0	0	0
Acidobacteria	Solibacteres	Solibacterales	Other	Other	0	0.00153982	0	0	0	0	0
Acidobacteria	Solibacteres	Solibacterales	MVS-65	und.	0	0.000109987	0	0	0	0	0
Acidobacteria	Solibacteres	Solibacterales	Solibacteraceae	Candidatus Solibacter	0	0.000109987	0	0	0	0	0
Acidobacteria	TM1	und.	und.	und.	0.00310337	0.00032996	0.000162443	0	0	0.000783188	0
Acidobacteria	[Chloracidobacteria]	und.	und.	und.	0	0.000109987	0	0	0	0	0
Acidobacteria	[Chloracidobacteria]	PK29	und.	und.	0	0.000989881	0	0	0	0	0
Acidobacteria	[Chloracidobacteria]	RB41	Ellin6075	und.	0	0.000109987	0	0	0	0	0
Acidobacteria	iii1-8	DS-18	und.	und.	0	0.000219974	0	0	0	0	0
Acidobacteria	iii1-8	SJA-36	und.	und.	0	0.00032996	0	0	0	0	0
Actinobacteria	Other	Other	Other	Other	0.047386	0.00208975	0.0331384	0.00398236	0.000125078	0.0251925	0
Actinobacteria	Acidimicrobiia	Acidimicrobiales	Other	Other	0.000282406	0.000362956	0.000398311	0.00540464	0.000375235	0.00031197	0
Actinobacteria	Acidimicrobiia	Acidimicrobiales	und.	und.	0.000978754	0.000120985	0.000698506	0.0015645	0	0.00696906	0
Actinobacteria	Acidimicrobiia	Acidimicrobiales	Acidimicrobiaceae	Acidimicrobium	0.0537904	0.004	0.1215	0.0335165	0.070414	0.0385213	0.0314671
Actinobacteria	Acidimicrobiia	Acidimicrobiales	Acidimicrobiaceae	und.	0.000861781	0.00032996	0.000777778	0.000395819	0.000378361	0.00026772	0.000638104
Actinobacteria	Acidimicrobiia	Acidimicrobiales	Acidimicrobiaceae	Ferrimicrobium	0	0	0	0.000426682	0.000125078	0	0
Actinobacteria	Acidimicrobiia	Acidimicrobiales	EB1017	und.	0	0.000219974	0	0	0	0	0
Actinobacteria	Actinobacteria	und.	und.	und.	0	0.00263968	0	0	0	0	0
Actinobacteria	Actinobacteria	Actinomycetales	Other	Other	0.000716161	0.112187	0.000162443	0.000853364	0	0.000652656	0
Actinobacteria	Actinobacteria	Actinomycetales	ACK-M1	und.	0	0.00648922	0	0	0	0	0
Actinobacteria	Actinobacteria	Actinomycetales	Microbacteriaceae	Microbacterium	0	0	0	0	0	0.000783188	0
Actinobacteria	Actinobacteria	Actinomycetales	Micrococcaceae	Micrococcus	0	0	0	0	0.000625391	0	0
Actinobacteria	Actinobacteria	Actinomycetales	Mycobacteriaceae	Mycobacterium	0.000716161	0.00197976	0.000812216	0.000142227	0	0	0
Actinobacteria	Actinobacteria	Actinomycetales	Nocardiaceae	Rhodococcus	0	0	0	0	0	0.000261063	0
Actinobacteria	Actinobacteria	Actinomycetales	Propionibacteriaceae	Propionibacterium	0.00011936	0.000109987	0.000162443	0	0	0	0
Actinobacteria	Actinobacteria	Actinomycetales	Pseudonocardiaceae	Other	0	0.00142983	0	0	0	0	0
Actinobacteria	Actinobacteria	Actinomycetales	Pseudonocardiaceae	Pseudonocardia	0	0.00659921	0	0	0	0	0
Actinobacteria	Actinobacteria	Actinomycetales	Sporichthyaceae	Sporichthya	0	0.00494941	0	0	0	0	0
Actinobacteria	Thermoleophilia	und.	und.	und.	0	0.000879894	0	0	0	0	0
Actinobacteria	Thermoleophilia	Gaiellales	Gaiellaceae	und.	0	0.000549934	0	0	0	0	0
Actinobacteria	Thermoleophilia	Solirubrobacterales	Other	Other	0.00023872	0.00032996	0	0	0	0	0
Actinobacteria	Thermoleophilia	Solirubrobacterales	Conexibacteraceae	Other	0	0.000109987	0	0	0	0	0
Actinobacteria	Thermoleophilia	Solirubrobacterales	Conexibacteraceae	Conexibacter	0	0	0	0	0	0.000261063	0
Armatimonadetes	OPB50	und.	und.	und.	0	0.00505939	0	0	0	0	0
Armatimonadetes	[Fimbriimonadia]	[Fimbriimonadales]	[Fimbriimonadaceae]	Other	0	0.000109987	0	0	0	0	0
Armatimonadetes	[Fimbriimonadia]	[Fimbriimonadales]	[Fimbriimonadaceae]	Fimbriimonas	0	0.00032996	0	0	0	0	0
Bacteroidetes	Bacteroidia	Bacteroidales	Other	Other	0	0.00703916	0	0	0	0	0
Bacteroidetes	Bacteroidia	Bacteroidales	und.	und.	0	0.00604927	0	0	0	0	0
Bacteroidetes	Cytophagia	Cytophagales	Other	Other	0	0.000219974	0	0	0	0	0
Bacteroidetes	Cytophagia	Cytophagales	Cytophagaceae	und.	0	0.00032996	0	0	0	0	0
Bacteroidetes	Cytophagia	Cytophagales	[Amoebophilaceae]	Candidatus Amoebophilus	0	0	0	0.000284455	0	0.000130531	0.000113947
Bacteroidetes	Flavobacteriia	Flavobacteriales	Cryomorphaceae	Brumimicrobium	0	0	0	0	0	0	0.000113947
Bacteroidetes	Flavobacteriia	Flavobacteriales	Flavobacteriaceae	Other	0	0.000109987	0	0	0	0	0
Bacteroidetes	Flavobacteriia	Flavobacteriales	[Weeksellaceae]	und.	0	0.000109987	0	0	0	0	0
Bacteroidetes	Sphingobacteriia	Sphingobacteriales	Other	Other	0	0.000109987	0	0	0	0	0
Bacteroidetes	Sphingobacteriia	Sphingobacteriales	und.	und.	0	0.000879894	0	0	0	0	0
Bacteroidetes	Sphingobacteriia	Sphingobacteriales	Sphingobacteriaceae	Solitalea	0	0.000109987	0	0	0	0	0
Bacteroidetes	[Rhodothermi]	[Rhodothermales]	[Balneolaceae]	und.	0.00023872	0	0	0	0	0	0
Bacteroidetes	[Saprospirae]	[Saprospirales]	Chitinophagaceae	Other	0	0.000109987	0	0	0	0	0
Bacteroidetes	[Saprospirae]	[Saprospirales]	Chitinophagaceae	und.	0	0.000439947	0	0	0	0	0
Bacteroidetes	[Saprospirae]	[Saprospirales]	Chitinophagaceae	Flavisolibacter	0	0.000769908	0	0	0	0	0
Bacteroidetes	[Saprospirae]	[Saprospirales]	Chitinophagaceae	Sediminibacterium	0	0.00032996	0	0	0.000375235	0	0
Chlorobi		und.	und.	und.	0	0.000109987	0	0	0	0	0
Chlorobi	BSV26	BSN164	und.	und.	0	0.000659921	0	0	0	0	0
Chlorobi	BSV26	C20	und.	und.	0	0.000879894	0	0	0	0	0
Chlorobi	Ignavibacteria	Ignavibacteriales	Other	Other	0	0.0223273	0	0	0	0	0
Chlorobi	Ignavibacteria	Ignavibacteriales	Ignavibacteriaceae	und.	0	0.0119886	0	0	0	0	0
Chloroflexi	Anaerolineae	A31	und.	und.	0	0.000439947	0	0	0	0	0
Chloroflexi	Anaerolineae	A31	S47	und.	0	0.000109987	0	0	0	0	0
Chloroflexi	Anaerolineae	Caldilineales	Caldilineaceae	und.	0	0.000109987	0	0	0	0	0
Chloroflexi	Ellin6529	und.	und.	und.	0	0.00439947	0	0	0	0	0
Chloroflexi	Ktedonobacteria	Other	Other	Other	0	0.00879894	0	0	0	0	0
Chloroflexi	Ktedonobacteria	Thermogemmatisporales	Other	Other	0	0.000109987	0	0	0	0	0
Chloroflexi	Ktedonobacteria	Thermogemmatisporales	Thermogemmatisporaceae	und.	0	0.000439947	0	0	0	0.000130531	0
Chloroflexi	P2-11E	und.	und.	und.	0	0.000219974	0	0	0	0	0
Chloroflexi	TK17	mle1-48	und.	und.	0	0.000439947	0	0	0	0	0
Chloroflexi	Thermomicrobia	Ellin6537	und.	und.	0	0.00032996	0	0	0	0	0
Cyanobacteria	Other	Other	Other	Other	0	0.000659921	0	0	0	0	0.00911577
Cyanobacteria	4C0d-2	MLE1-12	und.	und.	0	0.0100088	0	0	0.00150094	0	0
Cyanobacteria	Chloroplast	Chlorophyta	Other	Other	0	0	0	0	0	0	0.0019371
Cyanobacteria	Chloroplast	Chlorophyta	Trebouxiophyceae	Other	0	0	0	0	0.000125078	0	0.000683683
Cyanobacteria	Chloroplast	Chlorophyta	Trebouxiophyceae	Coccomyxa	0	0	0	0	0.00237649	0	0
Cyanobacteria	Chloroplast	Euglenozoa	und.	und.	0	0	0	0	0	0.374625	0.484617
Cyanobacteria	Chloroplast	Stramenopiles	und.	und.	0	0	0	0	0	0.00391594	0.339221
Cyanobacteria	ML635J-21	und.	und.	und.	0	0.000549934	0	0	0	0	0
Elusimicrobia	Elusimicrobia	Elusimicrobiales	und.	und.	0.000716161	0.00109987	0.000487329	0.000142227	0	0.00117478	0
FCPU426		und.	und.	und.	0	0.000109987	0	0	0	0	0
Firmicutes	Other	Other	Other	Other	0	0.000109987	0	0	0	0	0
Firmicutes	Bacilli	Bacillales	Alicyclobacillaceae	Other	0.00023872	0	0	0.00128005	0.000375235	0	0
Firmicutes	Bacilli	Bacillales	Alicyclobacillaceae	und.	0	0	0	0.000142227	0.00375235	0	0
Firmicutes	Bacilli	Bacillales	Bacillaceae	Bacillus	0	0	0	0	0	0.000652656	0.000227894
Firmicutes	Bacilli	Bacillales	Paenibacillaceae	Other	0	0.000659921	0	0	0	0	0
Firmicutes	Bacilli	Bacillales	Thermoactinomycetaceae	Other	0	0	0.00162443	0	0	0	0
Firmicutes	Bacilli	Lactobacillales	Streptococcaceae	Streptococcus	0	0	0.000162443	0	0	0	0
Firmicutes	Clostridia	Other	Other	Other	0.00441633	0	0.00162443	0.0224719	0	0.000130531	0
Firmicutes	Clostridia	Clostridiales	Other	Other	0	0.000219974	0	0	0	0	0.000113947
Firmicutes	Clostridia	Clostridiales	Peptococcaceae	Desulfosporosinus	0.00011936	0.000109987	0	0	0	0	0
Firmicutes	Clostridia	Clostridiales	Sulfobacillaceae	und.	0.00942946	0.0134184	0.00178687	0.00142227	0	0.000261063	0
Firmicutes	Clostridia	Clostridiales	Sulfobacillaceae	Sulfobacillus	0.00023872	0	0.000162443	0	0	0	0
Firmicutes	Clostridia	Clostridiales	Sulfobacillaceae	YNPFFP6	0.00107424	0.000109987	0.000324886	0.000568909	0	0.000261063	0
Firmicutes	Clostridia	SHA-98	und.	und.	0.00011936	0	0	0	0	0	0
Firmicutes	Erysipelotrichi	Erysipelotrichales	Erysipelotrichaceae	Erysipelothrix	0	0	0	0	0	0	0.000113947
GN02	GKS2-174	und.	und.	und.	0	0.000219974	0	0	0	0	0
Gemmatimonadetes	Gemm-1	und.	und.	und.	0	0.000219974	0	0	0	0	0
Gemmatimonadetes	Gemmatimonadetes	Other	Other	Other	0	0.00428949	0	0	0	0	0
Gemmatimonadetes	Gemmatimonadetes	KD8-87	und.	und.	0	0.00032996	0	0	0	0	0
Lentisphaerae	[Lentisphaeria]	Z20	Other	Other	0.00023872	0	0	0	0	0	0
Lentisphaerae	[Lentisphaeria]	Z20	R4-45B	und.	0	0	0	0	0	0	0.000113947
NC10	2016-12-24	JH-WHS47	und.	und.	0	0.000549934	0	0	0	0	0
Nitrospirae	Nitrospira	Nitrospirales	und.	und.	0	0.000109987	0	0	0	0	0
Nitrospirae	Nitrospira	Nitrospirales	Nitrospiraceae	Other	0	0.00120985	0	0	0	0	0
Nitrospirae	Nitrospira	Nitrospirales	Nitrospiraceae	Nitrospira	0	0.0105587	0	0	0	0	0
Nitrospirae	Nitrospira	Nitrospirales	[Leptospirillaceae]	Leptospirillum	0.148129	0.00197976	0.235534	0.359536	0.0644645	0.0644581	0.01349
Nitrospirae	Nitrospira	Nitrospirales	[Thermodesulfovibrionaceae]	und.	0	0.000549934	0	0	0	0	0
OD1	ZB2	und.	und.	und.	0	0.00241971	0	0	0	0	0
OP11	OP11-4	und.	und.	und.	0	0.00032996	0	0	0	0	0
Planctomycetes	Other	Other	Other	Other	0	0.000109987	0	0	0	0	0
Planctomycetes	OM190	CL500-15	und.	und.	0	0.000109987	0	0	0	0	0
Planctomycetes	Phycisphaerae	WD2101	und.	und.	0	0.000219974	0	0	0	0	0
Planctomycetes	Planctomycetia	Gemmatales	Gemmataceae	und.	0.000596801	0.00032996	0	0	0	0	0
Planctomycetes	Planctomycetia	Gemmatales	Isosphaeraceae	Other	0	0.000219974	0	0.000284455	0	0.000130531	0
Proteobacteria	Other	Other	Other	Other	0.000835522	0.0103388	0.00633528	0.00384014	0.00500313	0.00469913	0.000341841
Proteobacteria		und.	und.	und.	0	0.00109987	0	0	0	0	0
Proteobacteria	Alphaproteobacteria	Other	Other	Other	0.000358081	0.0142983	0.000487329	0	0.00275172	0.00169691	0.00125342
Proteobacteria	Alphaproteobacteria	BD7-3	und.	und.	0	0	0	0	0	0	0.000113947
Proteobacteria	Alphaproteobacteria	Caulobacterales	Caulobacteraceae	Other	0	0.00142983	0	0	0	0	0
Proteobacteria	Alphaproteobacteria	Caulobacterales	Caulobacteraceae	Mycoplana	0	0.000879894	0	0	0	0	0
Proteobacteria	Alphaproteobacteria	Ellin329	und.	und.	0	0.00208975	0	0	0	0	0
Proteobacteria	Alphaproteobacteria	Kiloniellales	und.	und.	0	0.000219974	0	0	0	0	0
Proteobacteria	Alphaproteobacteria	Rhizobiales	Other	Other	0	0.00428949	0	0	0	0	0
Proteobacteria	Alphaproteobacteria	Rhizobiales	und.	und.	0	0.000439947	0	0	0	0	0
Proteobacteria	Alphaproteobacteria	Rhizobiales	Bradyrhizobiaceae	Bradyrhizobium	0	0.00439947	0	0	0.000125078	0.000652656	0
Proteobacteria	Alphaproteobacteria	Rhizobiales	Hyphomicrobiaceae	Hyphomicrobium	0	0.000769908	0	0	0	0	0
Proteobacteria	Alphaproteobacteria	Rhizobiales	Hyphomicrobiaceae	Rhodoplanes	0	0.00153982	0	0	0	0	0
Proteobacteria	Alphaproteobacteria	Rhizobiales	Phyllobacteriaceae	Other	0	0	0	0	0	0.00156638	0
Proteobacteria	Alphaproteobacteria	Rhizobiales	Rhizobiaceae	Other	0	0	0	0	0	0.00404647	0
Proteobacteria	Alphaproteobacteria	Rhodobacterales	Hyphomonadaceae	Other	0	0.000109987	0	0	0	0	0
Proteobacteria	Alphaproteobacteria	Rhodobacterales	Rhodobacteraceae	Other	0.00023872	0	0	0	0	0	0
Proteobacteria	Alphaproteobacteria	Rhodospirillales	Acetobacteraceae	Other	0.0452375	0.0255169	0.0357375	0.00924477	0	0.0330244	0
Proteobacteria	Alphaproteobacteria	Rhodospirillales	Acetobacteraceae	Acidiphilium	0.00131296	0.00032996	0.000324886	0.00227564	0.000250156	0.00339381	0.000683683
Proteobacteria	Alphaproteobacteria	Rhodospirillales	Acetobacteraceae	Acidocella	0	0	0.000162443	0.000426682	0	0.000261063	0.000455789
Proteobacteria	Alphaproteobacteria	Rhodospirillales	Rhodospirillaceae	Other	0	0.000219974	0	0	0	0	0
Proteobacteria	Alphaproteobacteria	Rhodospirillales	Rhodospirillaceae	und.	0	0.0138583	0	0	0	0	0
Proteobacteria	Alphaproteobacteria	Rickettsiales	Other	Other	0.00011936	0	0	0.000142227	0.00850532	0.000130531	0
Proteobacteria	Alphaproteobacteria	Rickettsiales	Rickettsiaceae	Other	0.00011936	0	0.000974659	0.000142227	0	0.000391594	0.000569736
Proteobacteria	Alphaproteobacteria	Rickettsiales	Rickettsiaceae	Rickettsia	0.00011936	0	0.000812216	0	0.000250156	0.000783188	0.000113947
Proteobacteria	Alphaproteobacteria	Rickettsiales	mitochondria	Other	0.000358081	0.000109987	0.000162443	0	0	0	0.000113947
Proteobacteria	Alphaproteobacteria	Sphingomonadales	und.	und.	0	0.000659921	0	0	0	0	0
Proteobacteria	Alphaproteobacteria	Sphingomonadales	Sphingomonadaceae	Other	0	0.000109987	0	0	0	0.000391594	0
Proteobacteria	Betaproteobacteria	Other	Other	Other	0.0442826	0.0296964	0.00276153	0.289717	0.404253	0.0421616	0.000227894
Proteobacteria	Betaproteobacteria	und.	und.	und.	0	0.0296964	0	0	0	0	0
Proteobacteria	Betaproteobacteria	Burkholderiales	Alcaligenaceae	Other	0	0	0	0	0	0	0.000113947
Proteobacteria	Betaproteobacteria	Burkholderiales	Burkholderiaceae	Other	0	0	0	0	0	0.00248009	0
Proteobacteria	Betaproteobacteria	Burkholderiales	Comamonadaceae	Other	0	0.00219974	0	0	0	0	0
Proteobacteria	Betaproteobacteria	Burkholderiales	Comamonadaceae	Comamonas	0.00011936	0	0.000649773	0	0.000250156	0	0
Proteobacteria	Betaproteobacteria	Burkholderiales	Comamonadaceae	Methylibium	0	0.000439947	0	0	0	0	0
Proteobacteria	Betaproteobacteria	Burkholderiales	Comamonadaceae	Polaromonas	0	0.00142983	0	0	0	0	0
Proteobacteria	Betaproteobacteria	Burkholderiales	Comamonadaceae	Thiomonas	0.00011936	0.0655166	0	0	0	0	0
Proteobacteria	Betaproteobacteria	Burkholderiales	Oxalobacteraceae	Ralstonia	0	0	0	0	0.000125078	0	0
Proteobacteria	Betaproteobacteria	Ellin6067	und.	und.	0	0.000219974	0	0	0	0	0
Proteobacteria	Betaproteobacteria	Gallionellales	Gallionellaceae	Other	0	0.00659921	0	0	0	0	0
Proteobacteria	Betaproteobacteria	Gallionellales	Gallionellaceae	Gallionella	0	0.129894	0	0	0	0	0
Proteobacteria	Betaproteobacteria	MND1	und.	und.	0	0.00362956	0	0	0	0	0.000113947
Proteobacteria	Betaproteobacteria	Methylophilales	und.	und.	0	0.0226573	0	0	0	0	0
Proteobacteria	Betaproteobacteria	Procabacteriales	Procabacteriaceae	und.	0.000477441	0.00175979	0.000162443	0.000142227	0.100688	0.00195797	0.00079763
Proteobacteria	Betaproteobacteria	Rhodocyclales	Rhodocyclaceae	Other	0	0.033326	0	0	0	0	0
Proteobacteria	Betaproteobacteria	SBla14	und.	und.	0	0.00879894	0	0	0	0	0
Proteobacteria	Betaproteobacteria	SC-I-84	und.	und.	0	0.000659921	0	0	0	0	0
Proteobacteria	Deltaproteobacteria	Other	Other	Other	0	0.000769908	0	0	0	0	0.000227894
Proteobacteria	Deltaproteobacteria	Bdellovibrionales	Bacteriovoraceae	und.	0.000477441	0	0	0	0.0626642	0.000783188	0.00102552
Proteobacteria	Deltaproteobacteria	Myxococcales	Other	Other	0	0.000439947	0	0	0	0	0
Proteobacteria	Deltaproteobacteria	Myxococcales	und.	und.	0	0.00186978	0	0	0	0	0
Proteobacteria	Deltaproteobacteria	Myxococcales	Haliangiaceae	und.	0	0.000659921	0	0	0	0	0
Proteobacteria	Deltaproteobacteria	Myxococcales	Nannocystaceae	Plesiocystis	0	0.000109987	0	0	0	0	0
Proteobacteria	Deltaproteobacteria	Myxococcales	Polyangiaceae	und.	0	0.000659921	0	0	0	0	0
Proteobacteria	Deltaproteobacteria	NB1-j	und.	und.	0	0.000219974	0	0	0	0	0
Proteobacteria	Deltaproteobacteria	Syntrophobacterales	Syntrophaceae	und.	0	0.000109987	0	0	0	0	0
Proteobacteria	Deltaproteobacteria	Syntrophobacterales	Syntrophobacteraceae	und.	0	0.000769908	0	0	0	0	0
Proteobacteria	Epsilonproteobacteria	Campylobacterales	Campylobacteraceae	Sulfurospirillum	0	0	0.000162443	0	0	0	0
Proteobacteria	Gammaproteobacteria	Other	Other	Other	0.000596801	0.0058293	0.00292398	0.0443749	0.000375235	0.00613497	0.00079763
Proteobacteria	Gammaproteobacteria	Acidithiobacillales	Acidithiobacillaceae	Acidithiobacillus	0.0106231	0	0.000324886	0.0176362	0.0116323	0.00182744	0
Proteobacteria	Gammaproteobacteria	Enterobacteriales	Enterobacteriaceae	Other	0	0	0	0	0	0	0.000227894
Proteobacteria	Gammaproteobacteria	Legionellales	Coxiellaceae	Aquicella	0	0.000439947	0	0	0	0	0
Proteobacteria	Gammaproteobacteria	Legionellales	Legionellaceae	Other	0	0.00032996	0	0	0.011132	0	0
Proteobacteria	Gammaproteobacteria	Legionellales	Legionellaceae	Legionella	0.00011936	0.000439947	0.000162443	0	0.00187617	0.000130531	0
Proteobacteria	Gammaproteobacteria	Pseudomonadales	Pseudomonadaceae	Pseudomonas	0	0	0	0	0	0.000261063	0
Proteobacteria	Gammaproteobacteria	RCP1-48	und.	und.	0.237169	0.000549934	0.1077	0.0509174	0.000125078	0.0827568	0.000113947
Proteobacteria	Gammaproteobacteria	Xanthomonadales	Other	Other	0.00286465	0.00230972	0.00779727	0.0227564	0	0.00391594	0
Proteobacteria	Gammaproteobacteria	Xanthomonadales	Sinobacteraceae	Other	0	0.00142983	0	0	0	0	0
Proteobacteria	Gammaproteobacteria	Xanthomonadales	Sinobacteraceae	und.	0.000835522	0.00681918	0.000324886	0.000142227	0	0.0298917	0
Proteobacteria	Gammaproteobacteria	Xanthomonadales	Sinobacteraceae	Alkanibacter	0	0.0032996	0	0	0	0	0
Proteobacteria	Gammaproteobacteria	Xanthomonadales	Sinobacteraceae	Hydrocarboniphaga	0	0.025407	0	0	0	0	0
Proteobacteria	Gammaproteobacteria	Xanthomonadales	Sinobacteraceae	Steroidobacter	0	0.000109987	0	0	0	0	0
Proteobacteria	Gammaproteobacteria	Xanthomonadales	Xanthomonadaceae	Other	0.107663	0.0578531	0.07846	0.0930166	0.000500313	0.16943	0
Proteobacteria	Gammaproteobacteria	Xanthomonadales	Xanthomonadaceae	Dokdonella	0	0.000219974	0	0	0	0	0
Proteobacteria	Gammaproteobacteria	Xanthomonadales	Xanthomonadaceae	Rhodanobacter	0	0	0	0	0	0.00391594	0
SBR1093	VHS-B5-50	und.	und.	und.	0	0.00032996	0	0	0	0	0
TM6	Other	Other	Other	Other	0.000358081	0	0	0	0.000625391	0.000130531	0
TM6	SJA-4	Other	Other	Other	0	0.000109987	0	0	0	0	0
TM6	SJA-4	und.	und.	und.	0	0	0.000162443	0	0	0	0
TM7	Other	Other	Other	Other	0.016233	0.00263968	0.0659519	0.000853364	0.0636648	0.00744028	0.010711
TM7	SC3	und.	und.	und.	0	0.00109987	0	0	0	0	0
TM7	TM7-1	und.	und.	und.	0.00823586	0.000109987	0.00341131	0.00241786	0.12808	0.0101814	0.0872835
TM7	TM7-3	Other	Other	Other	0	0.000659921	0	0	0	0	0
WPS-2	und.	und.	und.	und.	0	0.0182578	0	0	0	0.000130531	0
WWE1	[Cloacamonae]	[Cloacamonales]	und.	und.	0.00011936	0	0	0	0	0	0.000227894
*und., undetermined

## Sheet: S1-B
					Samples
Phylum	Class	Order	Family	Genus	S	ST	BS	WIN	WOUT	WEN
Other	Other	Other	Other	Other	0.056398	0.000865854	0.000625036	0.0508819	0.0025183	0.00456332
Other	Other	Other	Other	Other	0.0311443	0.00915332	0.003182	0.119891	0.00464311	0.00158448
Crenarchaeota	Other	Other	Other	Other	0	0.0029068	0	0	0	0
Crenarchaeota	MBGA	NRP-J	und.	und.	0.0339015	0.0194817	0.00386386	6.99888e-05	0	0.000633794
Crenarchaeota	MCG	und.	und.	und.	0	0.000123693	0	0	0	0
Crenarchaeota	Thaumarchaeota	Cenarchaeales	Cenarchaeaceae	und.	0	0.000556621	0	0	0	0
Crenarchaeota	Thaumarchaeota	Cenarchaeales	Cenarchaeaceae	Nitrosopumilus	0	0.00921516	0	0	0	0
Crenarchaeota	Thaumarchaeota	Cenarchaeales	SAGMA-X	Other	0	6.18467e-05	0	0	0	0
Crenarchaeota	Thaumarchaeota	Cenarchaeales	SAGMA-X	und.	0	0.0723607	0	0	0	0
Crenarchaeota	Thaumarchaeota	Cenarchaeales	SAGMA-X	Nitrosotalea	0	0.00228833	0	0	0	0
Euryarchaeota	Other	Other	Other	Other	0.00714375	0	0.00107961	0.00573908	0.000157394	0.000126759
Euryarchaeota	Thermoplasmata	Other	Other	Other	0	0	0.000965964	0	0	6.33794e-05
Euryarchaeota	Thermoplasmata	E2	Other	Other	0	0	5.68214e-05	0	0	0
Euryarchaeota	Thermoplasmata	E2	[Methanomassiliicoccaceae]	und.	0.134102	0.00160802	0.139837	0.00671892	0.000157394	0.00114083
Euryarchaeota	Thermoplasmata	Thermoplasmatales	Other	Other	0	0	0	6.99888e-05	0	0.000126759
Euryarchaeota	Thermoplasmata	Thermoplasmatales	BSLdp215	und.	6.26645e-05	0	0.000454571	0.00139978	0	0
Euryarchaeota	Thermoplasmata	Thermoplasmatales	Picrophilaceae	Other	0.000125329	0.00148432	0.000568214	0.000629899	0	0.000760553
Euryarchaeota	Thermoplasmata	Thermoplasmatales	Picrophilaceae	Ferroplasma	0.000313322	0.100377	0	0.0276456	0	0
Euryarchaeota	Thermoplasmata	Thermoplasmatales	Picrophilaceae	Thermogymnomonas	0.718072	0.732884	0.849082	0.738592	0.931298	0.934592
[Parvarchaeota]	[Micrarchaea]	[Micrarchaeles]	und.	und.	0.00513849	0.000432927	0.000227286	0.0388438	0.00110175	0.000316897
[Parvarchaeota]	[Parvarchaea]	WCHD3-30	und.	und.	6.26645e-05	0.000123693	0	0	0	0
[Parvarchaeota]	[Parvarchaea]	YLA114	und.	und.	0	0.000804008	0	0	0	0
Other	Other	Other	Other	Other	0	0.000680314	0	0.000349944	0.00023609	0.000253518
AD3	JG37-AG-4	und.	und.	und.	0.00150395	0	0	0.000139978	0	0.000380276
Acidobacteria	Acidobacteria-6	iii1-15	mb2424	und.	0	6.18467e-05	0	0	0	0
Acidobacteria	Acidobacteriia	Acidobacteriales	Acidobacteriaceae	Other	0	0	0	0	0	0.000126759
Acidobacteria	Acidobacteriia	Acidobacteriales	Acidobacteriaceae	und.	0	0	0	0	0.000865665	0.00101407
Acidobacteria	DA052	Ellin6513	und.	und.	0	6.18467e-05	0	0	0	0
Actinobacteria	Other	Other	Other	Other	0	0	0	6.99888e-05	0	0.000190138
Actinobacteria	Acidimicrobiia	Acidimicrobiales	Other	Other	0.000375987	0	0	0.000139978	7.86968e-05	0
Actinobacteria	Acidimicrobiia	Acidimicrobiales	und.	und.	0.000375987	0	0	0.000139978	7.86968e-05	0.000823932
Actinobacteria	Acidimicrobiia	Acidimicrobiales	Acidimicrobiaceae	Other	0	0	0	0	0.00110175	0.00107745
Actinobacteria	Acidimicrobiia	Acidimicrobiales	Acidimicrobiaceae	und.	0.000125329	0	0	0.000279955	7.86968e-05	0.000253518
Actinobacteria	Actinobacteria	Actinomycetales	Other	Other	0	0.00037108	0	0	0	0
Actinobacteria	Actinobacteria	Actinomycetales	und.	und.	0	0.000123693	0	0	0	0
Actinobacteria	Actinobacteria	Actinomycetales	Micrococcaceae	Micrococcus	0	0	0	0.000419933	0	0
Armatimonadetes	[Fimbriimonadia]	[Fimbriimonadales]	[Fimbriimonadaceae]	Fimbriimonas	0	0.00179356	0	0	0	0
Bacteroidetes	Other	Other	Other	Other	0	0.00018554	0	0	0	0
Bacteroidetes	Bacteroidia	Bacteroidales	und.	und.	0	0.000247387	0	0	0	0
Bacteroidetes	Sphingobacteriia	Sphingobacteriales	und.	und.	0	6.18467e-05	0	0	0	0
Chlorobi	Ignavibacteria	Ignavibacteriales	Ignavibacteriaceae	und.	0	0.000123693	0	0	0	0
Chlorobi	Ignavibacteria	Ignavibacteriales	[Melioribacteraceae]	und.	0	0.00037108	0	0	0	0
Chloroflexi	Other	Other	Other	Other	0	0.000123693	0	0	0	0
Chloroflexi	Anaerolineae	und.	und.	und.	0	6.18467e-05	0	0	0	0
Chloroflexi	Ellin6529	und.	und.	und.	0	6.18467e-05	0	0	0	0
Chloroflexi	Ktedonobacteria	Other	Other	Other	0	0.00166986	0	0	0	0
Chloroflexi	Ktedonobacteria	und.	und.	und.	0	0.00315418	0	0	0	0
Chloroflexi	Ktedonobacteria	B10-SB3A	und.	und.	0	6.18467e-05	0	0	0	0
Chloroflexi	Ktedonobacteria	JG30-KF-AS9	und.	und.	0	0.00018554	0	0	0	0
Chloroflexi	Ktedonobacteria	Thermogemmatisporales	Thermogemmatisporaceae	und.	0	0.00296864	0	0	0	0
Chloroflexi	S085	und.	und.	und.	0	6.18467e-05	0	0	0	0
Cyanobacteria	4C0d-2	MLE1-12	und.	und.	0	0.00018554	0	0	7.86968e-05	0
Cyanobacteria	Chloroplast	Other	Other	Other	0	0	0	0	0	6.33794e-05
Cyanobacteria	Chloroplast	Euglenozoa	und.	und.	0	0	0	0	0.0424963	0.0433515
Cyanobacteria	Chloroplast	Stramenopiles	und.	und.	0	0	0	0	0.014008	0.000760553
Firmicutes	Bacilli	Bacillales	Alicyclobacillaceae	Other	0	0	0	6.99888e-05	0	0
Firmicutes	Bacilli	Bacillales	Alicyclobacillaceae	und.	0	0	0	6.99888e-05	0	0
Firmicutes	Clostridia	Other	Other	Other	6.26645e-05	0	0	0.00055991	0	0
Firmicutes	Clostridia	Clostridiales	Sulfobacillaceae	und.	0.000125329	6.18467e-05	0	0	0	0
Firmicutes	Clostridia	Clostridiales	Sulfobacillaceae	YNPFFP6	6.26645e-05	0	0	0	0	0
Nitrospirae	Nitrospira	Nitrospirales	Nitrospiraceae	und.	0	0.000123693	0	0	0	0
Nitrospirae	Nitrospira	Nitrospirales	[Leptospirillaceae]	Leptospirillum	0.000187993	0.00018554	5.68214e-05	0.000139978	0	0.000697173
Planctomycetes	Phycisphaerae	CPla-3	und.	und.	0	0	0	0	7.86968e-05	0.000823932
Proteobacteria	Other	Other	Other	Other	0	0.00166986	0	0	0	0
Proteobacteria	Alphaproteobacteria	Ellin329	und.	und.	0	6.18467e-05	0	0	0	0
Proteobacteria	Alphaproteobacteria	Rhodospirillales	Acetobacteraceae	Other	0	0	0	0	7.86968e-05	0
Proteobacteria	Alphaproteobacteria	Rhodospirillales	Acetobacteraceae	und.	0.000313322	0	0	6.99888e-05	7.86968e-05	0.000190138
Proteobacteria	Alphaproteobacteria	Rhodospirillales	Acetobacteraceae	Acidiphilium	0	0	0	6.99888e-05	0.000550877	6.33794e-05
Proteobacteria	Alphaproteobacteria	Rhodospirillales	Acetobacteraceae	Acidocella	0	0	0	0	7.86968e-05	0
Proteobacteria	Alphaproteobacteria	Rhodospirillales	Rhodospirillaceae	und.	0	0.000123693	0	0	0	0
Proteobacteria	Alphaproteobacteria	Rickettsiales	und.	und.	0	0	0	0.000209966	0	0.000190138
Proteobacteria	Alphaproteobacteria	Rickettsiales	Rickettsiaceae	und.	0	0	0	6.99888e-05	0	0
Proteobacteria	Alphaproteobacteria	Rickettsiales	Rickettsiaceae	Rickettsia	0	0	0	0	0	0.000190138
Proteobacteria	Betaproteobacteria	Other	Other	Other	0	0.000247387	0	0	0	0
Proteobacteria	Betaproteobacteria	Burkholderiales	Comamonadaceae	Thiomonas	0	0.000123693	0	0	0	0
Proteobacteria	Betaproteobacteria	Gallionellales	Gallionellaceae	Gallionella	0	0.00037108	0	0	0	0
Proteobacteria	Betaproteobacteria	Methylophilales	und.	und.	6.26645e-05	0	0	0.0031495	0	0.00386614
Proteobacteria	Betaproteobacteria	Procabacteriales	Procabacteriaceae	und.	0	0	0	0.000769877	0	0
Proteobacteria	Deltaproteobacteria	Other	Other	Other	6.26645e-05	0	0	0.000419933	0	0
Proteobacteria	Deltaproteobacteria	Bdellovibrionales	Bacteriovoraceae	und.	0	0	0	0.000979843	0	0.000126759
Proteobacteria	Deltaproteobacteria	Myxococcales	0319-6G20	und.	0	6.18467e-05	0	0	0	0
Proteobacteria	Deltaproteobacteria	Syntrophobacterales	Syntrophobacteraceae	und.	0.00933701	0.0290061	0	0.000139978	0	0
Proteobacteria	Gammaproteobacteria	Other	Other	Other	0.000187993	0.000123693	0	0	0	0
Proteobacteria	Gammaproteobacteria	Acidithiobacillales	Acidithiobacillaceae	Acidithiobacillus	0	0	0	0.000909854	0	0
Proteobacteria	Gammaproteobacteria	Legionellales	und.	und.	0	0	0	0	7.86968e-05	0
Proteobacteria	Gammaproteobacteria	Legionellales	Coxiellaceae	Aquicella	0	6.18467e-05	0	0	0	0
Proteobacteria	Gammaproteobacteria	Legionellales	Legionellaceae	Legionella	0	0	0	0	0	0.000126759
Proteobacteria	Gammaproteobacteria	RCP1-48	und.	und.	0.000501316	0	0	0	0	0.000316897
Proteobacteria	Gammaproteobacteria	Xanthomonadales	Sinobacteraceae	Other	0	0.000123693	0	0	0	0
Proteobacteria	Gammaproteobacteria	Xanthomonadales	Sinobacteraceae	und.	0	0	0	0	0	6.33794e-05
Proteobacteria	Gammaproteobacteria	Xanthomonadales	Xanthomonadaceae	Other	0.000125329	0	0	0.000139978	0	0.000316897
Proteobacteria	Gammaproteobacteria	Xanthomonadales	Xanthomonadaceae	und.	0	6.18467e-05	0	0	0	0
TM7	Other	Other	Other	Other	0	0	0	0.000209966	0	0
TM7	TM7-1	und.	und.	und.	0.000125329	6.18467e-05	0	0	0.000157394	0.000823932
TM7	TM7-3	und.	und.	und.	0	0.000123693	0	0	0	0
Verrucomicrobia	Opitutae	Opitutales	Opitutaceae	Other	0	6.18467e-05	0	0	0	0
*und., undetermined

## Sheet: S1-C
					Samples
(unranked or different ranks in column)					WOUT	WEN	B1A
Amoebozoa	Conosa	Schizoplasmodiida	uncultured_eukaryote	Other	0.00839446	0.00781684	0
Amoebozoa	Discosea	Longamoebia	Centramoebida	Acanthamoeba	6.72902e-05	2.22069e-05	0.00251799
Archaeplastida	Chloroplastida	Other	Other	Other	3.36451e-05	0.000177655	0
Archaeplastida	Chloroplastida	Chlorophyta	Other	Other	8.41128e-05	0	0
Archaeplastida	Chloroplastida	Chlorophyta	Trebouxiophyceae	Dictyochloropsis	0.000151403	0	0
Excavata	Discoba	Discicristata	Euglenozoa	Kinetoplastea	0.000235516	0.00131021	0.00591527
Opisthokonta	Fungi	Other	Other	Other	0	0	0.00115907
Opisthokonta	Fungi	Ascomycota	Pezizomycotina	Other	0	0	3.9968e-05
Opisthokonta	Fungi	Ascomycota	Pezizomycotina	Eurotiomycetes	3.36451e-05	0.000133242	0
Opisthokonta	Fungi	Ascomycota	Pezizomycotina	Leotiomycetes	0.0013458	2.22069e-05	0.000119904
Opisthokonta	Fungi	Ascomycota	Pezizomycotina	Sordariomycetes	0.303058	0.000111035	0
Opisthokonta	Fungi	Basal_fungi	Chytridiomycota	Synchytrium	0.0148375	0.000466345	0
Opisthokonta	Fungi	Basal_fungi	Chytridiomycota	uncultured_Chytridiomycota	0.00137945	0	0
Opisthokonta	Fungi	Basal_fungi	Mucoromycotina	uncultured_Eimeriidae	5.04677e-05	0.000133242	0
Opisthokonta	Fungi	Basidiomycota	Agaricomycotina	Other	0	0.000310897	0
Opisthokonta	Fungi	Basidiomycota	Agaricomycotina	Agaricomycetes	0.000235516	0.00299793	0.000239808
Opisthokonta	Fungi	Basidiomycota	Agaricomycotina	Tremellomycetes	0.000218693	0	0
Opisthokonta	Fungi	LKM11	Other	Other	0.000706547	2.22069e-05	0
Opisthokonta	Fungi	LKM11	uncultured_eukaryote	Other	0.00474396	0.788723	0.0492806
Opisthokonta	Fungi	LKM15	Other	Other	3.36451e-05	0	0
Opisthokonta	Fungi	LKM15	uncultured_eukaryote	Other	0.000706547	0.000333104	0.00223821
Opisthokonta	Fungi	Nucletmycea	Nuclearia	Other	0.000185048	0	0
Opisthokonta	Fungi	Nucletmycea	Nuclearia	Nuclearia_moebiusi	0.000841128	0.044747	0.0068745
Opisthokonta	Metazoa	Arthropoda	Chelicerata	Arachnida	0	0	0.000759392
Opisthokonta	Metazoa	Craniata	Mammalia	Other	0	2.22069e-05	0
Opisthokonta	Metazoa	Rotifera	Family_Incertae_Sedis	Other	0.000706547	0.000222069	0
RT5iin25	uncultured_eukaryote	Other	Other	Other	0	0.000333104	0
SAR	Alveolata	Apicomplexa	Conoidasida	Gregarinasina	1.68226e-05	0.00515201	0
SAR	Alveolata	Ciliophora	Intramacronucleata	Conthreep	0	0	0.00211831
SAR	Alveolata	Ciliophora	Intramacronucleata	Spirotrichea	0.00452527	0.00148786	0.786811
SAR	Rhizaria	Cercozoa	Incertae_Sedis	Gymnophrys	6.72902e-05	0	0
SAR	Rhizaria	Cercozoa	RT5iin19	Other	0.000201871	0	0
SAR	Rhizaria	Cercozoa	RT5iin19	uncultured_eukaryote	0.00896642	0.00144345	0
SAR	Stramenopiles	Chrysophyceae	Other	Other	0.149805	0	0
SAR	Stramenopiles	Chrysophyceae	Chromulinales	Other	0.00735146	4.44138e-05	0.000279776
SAR	Stramenopiles	Chrysophyceae	Chrysocapsales	Chrysonebula	0.00013458	0	0
SAR	Stramenopiles	Diatomea	Bacillariophytina	Bacillariophyceae	0.349606	0.0166552	0
Other	Other	Other	Other	Other	0.141276	0.127312	0.141647
